# Supplementary material for: Caspase 4 Overexpression as a Prognostic Marker in Clear Cell Renal Cell Carcinoma: A Study Based on the Cancer Genome Atlas Data Mining
Source: Front Genet. 2021 Jan 14;11:600248. doi: 10.3389/fgene.2020.600248 (PMC7874118; doi:10.3389/fgene.2020.600248)
Supplement: Supplementary file 1 [file Data_Sheet_2.ZIP]

Archive with 9 entries (8 files):
- CD8/
- CD8/CIBERSORT-Results.xls
- CD8/singleGene.mergeTime.pl
- CD8/singleGene.txt
- CD8/survival.pdf
- CD8/survival.txt
- CD8/survival_1.tif
- CD8/Tcells CD8-Results.txt
- CD8/time.txt
