# Supplementary material for: Caspase 4 Overexpression as a Prognostic Marker in Clear Cell Renal Cell Carcinoma: A Study Based on the Cancer Genome Atlas Data Mining
Source: Front Genet. 2021 Jan 14;11:600248. doi: 10.3389/fgene.2020.600248 (PMC7874118; doi:10.3389/fgene.2020.600248)
Supplement: Supplementary file 1 [file Data_Sheet_2.ZIP › CD8/CIBERSORT-Results.xls]

ID	futime	fustat	T cells CD8
TCGA-BP-4326-01A-01R-1289-07	1625	1	0.025842346
TCGA-B0-4844-01A-01R-1277-07	313	1	0.272819931
TCGA-AK-3447-01A-01R-1766-07	1217	0	0.20905901
TCGA-A3-3323-01A-02R-1325-07	1106	0	0.140329941
TCGA-EU-5907-01A-11R-1672-07	127	0	0.076674963
TCGA-B4-5836-01A-11R-1672-07	141	0	0.185558142
TCGA-BP-4766-01A-01R-1289-07	1462	0	0.034898286
TCGA-CJ-4904-01A-02R-1426-07	1792	0	0.209783443
TCGA-CZ-4853-01A-01R-1426-07	774	0	0.10781842
TCGA-A3-3387-01A-01R-1541-07	617	0	0.097976422
TCGA-A3-3326-01A-01R-0864-07	1137	0	0.065623992
TCGA-CZ-5456-01A-01R-1503-07	1558	0	0.131597582
TCGA-CZ-4857-01A-01R-1305-07	1432	1	0.116090699
TCGA-B0-5400-01A-01R-1503-07	1132	0	0.201936466
TCGA-BP-4784-01A-01R-1305-07	1854	0	0.06387711
TCGA-BP-5198-01A-01R-1426-07	603	0	0.108789681
TCGA-A3-3306-01A-01R-0864-07	1120	0	0.100999879
TCGA-A3-3329-01A-01R-0864-07	1624	0	0.146184181
TCGA-B8-5550-01A-01R-1541-07	434	0	0.161758244
TCGA-BP-5010-01A-02R-1420-07	878	1	0.231295396
TCGA-CJ-4644-01A-02R-1325-07	336	1	0.372196431
TCGA-CJ-6033-01A-11R-1672-07	224	1	0.153092634
TCGA-BP-4968-01A-01R-1334-07	1746	0	0.352358927
TCGA-BP-4352-01A-01R-1289-07	344	1	0.054336587
TCGA-CJ-4872-01A-01R-1305-07	1435	0	0.144996471
TCGA-DV-A4VZ-01A-11R-A266-07	365	0	0.075619171
TCGA-BP-5006-01A-01R-1334-07	840	0	0.109344593
TCGA-BP-5009-01A-01R-1334-07	1092	1	0.304227049
TCGA-B0-4699-01A-01R-1277-07	110	1	0.455184292
TCGA-B0-4834-01A-01R-1305-07	2090	1	0.153169208
TCGA-BP-4998-01A-01R-1334-07	932	0	0.192104615
TCGA-BP-5199-01A-01R-1426-07	1355	0	0.526229833
TCGA-BP-4973-01A-01R-1334-07	1384	0	0.259126427
TCGA-B2-5635-01A-01R-A277-07	315	0	0.15389241
TCGA-BP-5177-01A-01R-1426-07	293	0	0.219541053
TCGA-B0-5707-01A-11R-1541-07	2828	0	0.056869813
TCGA-BP-4971-01A-01R-1334-07	1487	0	0.069970699
TCGA-B8-4620-01A-02R-1325-07	226	0	0
TCGA-BP-4967-01A-01R-1334-07	205	0	0.23515003
TCGA-BP-4801-01A-02R-1420-07	1124	0	0.102753773
TCGA-EU-5904-01A-11R-1672-07	551	0	0.097096941
TCGA-B8-5158-01A-01R-1420-07	293	0	0.151409184
TCGA-A3-3308-01A-02R-1325-07	16	0	0.096840881
TCGA-BP-4807-01A-01R-1305-07	211	0	0.051559884
TCGA-BP-4969-01A-01R-1334-07	1794	0	0.099983388
TCGA-A3-3378-01A-02R-1325-07	630	0	0.089634975
TCGA-CJ-4869-01A-02R-1426-07	2554	0	0.547151641
TCGA-CJ-4895-01A-01R-1305-07	1200	1	0.248422755
TCGA-B0-5691-01A-11R-1541-07	3431	0	0.11027437
TCGA-BP-4781-01A-01R-1305-07	2080	0	0.053431464
TCGA-CZ-5463-01A-01R-1503-07	662	0	0.207827763
TCGA-6D-AA2E-01A-11R-A37O-07	362	0	0.185270043
TCGA-CJ-6032-01A-11R-1672-07	2548	0	0.347294381
TCGA-B0-5711-01A-11R-1672-07	2931	0	0.112641712
TCGA-G6-A8L7-01A-11R-A37O-07	2133	0	0.399263493
TCGA-B0-5088-01A-01R-1334-07	563	1	0.166857054
TCGA-A3-3324-01A-02R-1325-07	1186	0	0.294434438
TCGA-B0-4693-01A-01R-1277-07	77	1	0.368402725
TCGA-BP-4981-01A-01R-1334-07	1097	1	0.268275023
TCGA-BP-4170-01A-02R-1289-07	2343	1	0.199271116
TCGA-CJ-4643-01A-02R-1325-07	1793	0	0.086668801
TCGA-BP-4977-01A-01R-1334-07	454	0	0.116175634
TCGA-B0-4713-01A-01R-1277-07	202	1	0.25722607
TCGA-CZ-5451-01A-01R-1503-07	1668	0	0.203597434
TCGA-A3-3362-01A-02R-1325-07	1559	0	0.182266808
TCGA-B0-5120-01A-01R-1420-07	493	0	0.0531776
TCGA-CJ-4916-01A-01R-1426-07	1373	0	0.491852293
TCGA-BP-4964-01A-01R-1334-07	1862	0	0.192748909
TCGA-B0-5712-01A-11R-1672-07	2722	0	0.39299304
TCGA-BP-4965-01A-01R-1334-07	1871	0	0.156269697
TCGA-B0-4821-01A-01R-1503-07	1230	1	0.245463854
TCGA-CZ-4860-01A-01R-1305-07	206	1	0.17410868
TCGA-B0-4813-01A-01R-1277-07	18	1	0.054918277
TCGA-B8-4619-01A-02R-1325-07	19	0	0.013001007
TCGA-CJ-4892-01A-01R-1305-07	1521	0	0.644294813
TCGA-CW-5584-01A-01R-1541-07	164	1	0.034458624
TCGA-BP-4340-01A-01R-1289-07	562	1	0.099628432
TCGA-BP-5180-01A-01R-1426-07	2263	0	0.201540711
TCGA-CJ-4639-01A-02R-1325-07	2308	0	0.469362247
TCGA-BP-4782-01A-02R-1420-07	354	0	0.233482412
TCGA-CJ-4918-01A-01R-1426-07	93	1	0.177344674
TCGA-BP-4344-01A-01R-1289-07	1666	0	0.039217312
TCGA-B4-5835-01A-11R-1672-07	16	0	0.165861789
TCGA-A3-3372-01A-02R-1325-07	735	0	0.171719136
TCGA-B0-5696-01A-11R-1541-07	1727	0	0.292716892
TCGA-BP-4765-01A-01R-1289-07	2184	0	0.052606794
TCGA-B8-5165-01A-01R-1420-07	8	0	0.084976117
TCGA-B2-3923-01A-02R-A277-07	362	0	0.024256828
TCGA-A3-3343-01A-01R-0864-07	945	0	0.076816836
TCGA-B0-5100-01A-01R-1420-07	1913	1	0.072476234
TCGA-B8-4154-01A-01R-1188-07	255	0	0.276954202
TCGA-B8-4153-01B-11R-1672-07	405	0	0.238807337
TCGA-CJ-6030-01A-11R-1672-07	2299	1	0.14678713
TCGA-B0-5104-01A-01R-1420-07	0	1	0.08087868
TCGA-B0-4945-01A-01R-1420-07	2145	1	0.152767965
TCGA-B0-4842-01A-02R-1420-07	1724	1	0.190972063
TCGA-B8-5551-01A-01R-1541-07	15	0	0.254691743
TCGA-A3-3349-01A-01R-1188-07	1385	0	0.185837724
TCGA-BP-4353-01A-02R-1289-07	375	1	0.146922034
TCGA-B0-5077-01A-01R-1334-07	1317	1	0.200682545
TCGA-CZ-5984-01A-11R-1672-07	1491	0	0.114090948
TCGA-B8-A54G-01A-11R-A266-07	53	0	0.484094758
TCGA-A3-A6NI-01A-11R-A33J-07	1018	0	0.028758026
TCGA-A3-3346-01A-01R-1766-07	137	1	0.136505566
TCGA-B2-5633-01A-01R-1541-07	358	0	0.130911816
TCGA-A3-3311-01A-02R-1325-07	1191	1	0.179144596
TCGA-BP-5173-01A-01R-1426-07	62	1	0.494537567
TCGA-BP-5007-01A-01R-1334-07	1140	0	0.356722522
TCGA-B0-5108-01A-01R-1420-07	911	0	0.072230158
TCGA-B0-5699-01A-11R-1541-07	2741	0	0.089910806
TCGA-B0-4814-01A-01R-1277-07	168	1	0.183504447
TCGA-AK-3465-01A-02R-1325-07	369	0	0.012014676
TCGA-AK-3425-01A-02R-1277-07	3343	0	0.262581803
TCGA-AS-3778-01A-01R-A32Z-07	43	0	0.156780653
TCGA-CW-6087-01A-11R-1672-07	41	1	0.439192115
TCGA-BP-5170-01A-01R-1426-07	2412	0	0.070153156
TCGA-B0-5121-01A-02R-1420-07	554	0	0.213181155
TCGA-B0-5098-01A-01R-1420-07	1584	1	0.008663792
TCGA-B8-5546-01A-01R-1541-07	505	0	0.212778254
TCGA-B4-5844-01A-11R-1672-07	7	0	0.112975519
TCGA-CZ-5452-01A-01R-1503-07	1556	0	0.492195961
TCGA-BP-4991-01A-01R-1334-07	1413	0	0.070797238
TCGA-A3-3316-01A-01R-0864-07	1493	0	0.044793306
TCGA-B8-A54E-01A-11R-A266-07	909	0	0.119078622
TCGA-DV-5566-01A-01R-1541-07	1398	0	0.142607918
TCGA-B0-5095-01A-01R-1420-07	245	1	0.215525455
TCGA-BP-4972-01A-01R-1334-07	1502	0	0.071265786
TCGA-B0-4712-01A-01R-1503-07	1337	1	0.18235194
TCGA-BP-4164-01A-02R-1325-07	992	1	0.200412801
TCGA-CZ-5454-01A-01R-1503-07	722	1	0.134733959
TCGA-B8-4148-01A-02R-1325-07	379	0	0.529727997
TCGA-BP-4959-01A-01R-1334-07	2660	0	0.104396175
TCGA-BP-4177-01A-02R-1420-07	1670	0	0.11814746
TCGA-CZ-4858-01A-01R-1305-07	1943	0	0.378707334
TCGA-CW-6090-01A-11R-1672-07	2552	0	0.130108425
TCGA-B2-4102-01A-02R-1325-07	202	0	0.076482369
TCGA-BP-4799-01A-01R-1305-07	1133	1	0.289401961
TCGA-BP-5202-01A-02R-1426-07	29	0	0.124826791
TCGA-CZ-5470-01A-01R-1503-07	0	0	0.279611749
TCGA-B0-5097-01A-01R-1420-07	665	0	0.043660603
TCGA-B0-4822-01A-01R-1277-07	1111	1	0.320401555
TCGA-A3-A8CQ-01A-11R-A37O-07	3	0	0.111686821
TCGA-BP-5190-01A-01R-1426-07	1011	0	0.183985044
TCGA-BP-4162-01A-02R-1325-07	3074	0	0.402073967
TCGA-BP-4343-01A-02R-1289-07	1912	1	0.108541422
TCGA-AK-3458-01A-01R-1503-07	1168	0	0.251472327
TCGA-CZ-5457-01A-01R-1503-07	1547	0	0.214656926
TCGA-A3-A8OX-01A-11R-A37O-07	0	0	0.156576721
TCGA-B0-4817-01A-01R-1277-07	1019	1	0.04360359
TCGA-CJ-5683-01A-11R-1541-07	1889	0	0.20905529
TCGA-BP-4331-01A-01R-1289-07	2454	1	0.141079801
TCGA-BP-4787-01A-01R-1305-07	480	1	0.061638
TCGA-BP-4795-01A-02R-1420-07	620	0	0.093953865
TCGA-AK-3451-01A-02R-1188-07	1481	0	0.316061079
TCGA-CZ-5987-01A-11R-1672-07	445	1	0.188507057
TCGA-MM-A564-01A-11R-A266-07	607	0	0.081345262
TCGA-T7-A92I-01A-11R-A37O-07	356	0	0.132987351
TCGA-CJ-4901-01A-01R-1426-07	1450	0	0.310952257
TCGA-B0-5092-01A-01R-1420-07	459	1	0.591264527
TCGA-A3-3328-01A-01R-0864-07	1385	0	0
TCGA-BP-4160-01A-02R-1289-07	2881	0	0.523405943
TCGA-B2-3924-01A-02R-A277-07	371	0	0.40368463
TCGA-BP-5176-01A-01R-1426-07	1590	1	0.171232546
TCGA-G6-A8L8-01A-21R-A37O-07	1091	1	0.152806967
TCGA-BP-4173-01A-02R-1289-07	1893	0	0.511083473
TCGA-CJ-4888-01A-01R-1305-07	1567	1	0.458316248
TCGA-BP-5191-01A-01R-1426-07	967	0	0.132003038
TCGA-BP-4976-01A-01R-1334-07	1632	0	0.0506554
TCGA-AK-3434-01A-02R-1277-07	2087	0	0.308515265
TCGA-BP-4329-01A-02R-1289-07	845	1	0.109219946
TCGA-BP-4989-01A-01R-1334-07	118	0	0.381759202
TCGA-BP-5200-01A-01R-1426-07	1063	0	0.298597466
TCGA-B2-A4SR-01A-11R-A266-07	507	0	0.156799778
TCGA-B0-5102-01A-01R-1420-07	2764	1	0.209433421
TCGA-BP-4167-01A-02R-1325-07	2718	0	0.324551771
TCGA-CZ-5462-01A-01R-1503-07	311	1	0.036757045
TCGA-BP-5185-01A-01R-1426-07	1132	0	0.318511584
TCGA-A3-3357-01A-02R-1420-07	2688	0	0.244937804
TCGA-G6-A5PC-01A-11R-A33J-07	242	1	0.526863497
TCGA-B0-5812-01A-11R-1672-07	2963	0	0.143276452
TCGA-B2-4099-01A-02R-1188-07	374	0	0.063077485
TCGA-DV-A4W0-01A-11R-A266-07	2008	0	0.157411158
TCGA-A3-3365-01A-01R-0864-07	873	0	0.1421582
TCGA-CW-5583-01A-02R-1541-07	2489	0	0.164232995
TCGA-B0-4706-01A-01R-1503-07	65	1	0.36532848
TCGA-CJ-4920-01A-01R-1426-07	139	1	0.086473563
TCGA-B8-A54I-01A-21R-A33J-07	150	0	0.095452217
TCGA-CJ-4893-01A-01R-1305-07	750	0	0.407712338
TCGA-CJ-4882-01A-02R-1426-07	1883	0	0.187606735
TCGA-BP-4960-01A-01R-1334-07	2172	0	0.187699387
TCGA-BP-4337-01A-01R-1289-07	2	1	0.13448833
TCGA-BP-4985-01A-01R-1334-07	952	1	0
TCGA-B4-5378-01A-01R-1503-07	175	0	0.136497803
TCGA-B0-5709-01A-11R-1541-07	3117	0	0.207407863
TCGA-B0-5706-01A-11R-1541-07	2414	0	0.235606319
TCGA-B0-4845-01A-01R-1277-07	1986	1	0.04232664
TCGA-BP-4341-01A-01R-1289-07	1589	1	0.055018634
TCGA-CJ-4902-01A-01R-1426-07	1520	0	0.160852457
TCGA-CJ-4905-01A-02R-1426-07	1496	0	0.155279851
TCGA-BP-4961-01A-01R-1334-07	1935	0	0.112062093
TCGA-BP-4963-01A-01R-1334-07	1834	0	0.112744259
TCGA-AK-3460-01A-02R-1277-07	951	0	0.195536206
TCGA-AK-3440-01A-02R-1277-07	1745	0	0
TCGA-AK-3453-01A-02R-1277-07	1397	0	0.429992692
TCGA-B0-5697-01A-11R-1541-07	1835	0	0.390826367
TCGA-B0-4841-01A-01R-1277-07	204	1	0.297811532
TCGA-CJ-4891-01A-01R-1305-07	819	1	0.130939997
TCGA-CZ-5988-01A-11R-1672-07	693	0	0.193427171
TCGA-B0-4818-01A-01R-1503-07	510	1	0.175652816
TCGA-B0-4714-01A-01R-1277-07	99	1	0.577063298
TCGA-3Z-A93Z-01A-11R-A37O-07	385	0	0.145767505
TCGA-A3-3374-01A-02R-1325-07	1314	0	0.012152668
TCGA-A3-3373-01A-02R-1420-07	1621	0	0.100960042
TCGA-CJ-5679-01A-11R-1541-07	679	1	0.128281533
TCGA-B0-5700-01A-11R-1541-07	1082	0	0.133106293
TCGA-BP-4798-01A-01R-1305-07	334	1	0.531032856
TCGA-B8-5549-01A-01R-1541-07	194	0	0.417096418
TCGA-DV-5574-01A-01R-1541-07	723	0	0.230502606
TCGA-BP-5194-01A-02R-1426-07	408	0	0.126799574
TCGA-B8-5545-01A-01R-1672-07	522	0	0.109187697
TCGA-BP-4165-01A-02R-1289-07	3037	0	0.411613557
TCGA-DV-A4VX-01A-11R-A266-07	1626	1	0.347978132
TCGA-B0-4846-01A-01R-1277-07	1200	1	0.274514231
TCGA-CZ-5453-01A-01R-1503-07	25	0	0
TCGA-CJ-5686-01A-11R-1672-07	2038	0	0.211833814
TCGA-AK-3450-01A-02R-1277-07	1508	0	0.133357029
TCGA-CZ-5465-01A-01R-1503-07	1377	0	0.072140479
TCGA-CJ-4876-01A-01R-1305-07	1955	0	0.5788205
TCGA-BP-4345-01A-01R-1289-07	1516	0	0.059555472
TCGA-B0-5693-01A-11R-1541-07	3076	0	0.066631427
TCGA-B0-4838-01A-01R-1305-07	834	1	0.685370065
TCGA-B0-5075-01A-01R-1334-07	637	1	0.217539393
TCGA-CZ-5458-01A-01R-1503-07	1558	0	0.190602916
TCGA-B0-4690-01A-01R-1277-07	43	1	0.23079835
TCGA-CJ-5680-01A-11R-1541-07	768	1	0.133643294
TCGA-BP-4335-01A-01R-1289-07	475	1	0.234151077
TCGA-A3-3347-01A-02R-1325-07	1610	1	0.099117146
TCGA-B0-4827-01A-02R-1420-07	885	1	0.213079596
TCGA-BP-4774-01A-01R-1289-07	1885	0	0.164289146
TCGA-B0-5402-01A-01R-1503-07	449	0	0.134943413
TCGA-CW-6097-01A-11R-1672-07	571	1	0.140212693
TCGA-B4-5843-01A-11R-1672-07	11	0	0.084470311
TCGA-A3-A6NL-01A-11R-A33J-07	689	0	0.122291098
TCGA-CJ-5689-01A-11R-1541-07	0	1	0.275539835
TCGA-A3-3307-01A-01R-0864-07	1436	0	0.294000177
TCGA-BP-4351-01A-01R-1289-07	970	0	0.207105126
TCGA-CJ-4870-01A-01R-1305-07	1498	0	0.05253453
TCGA-CZ-4862-01A-01R-1305-07	1843	0	0.434238333
TCGA-CJ-5675-01A-11R-1541-07	2430	0	0.560401254
TCGA-CJ-4886-01A-01R-1305-07	1952	0	0.285439703
TCGA-B0-5106-01A-01R-1420-07	1598	1	0.290960894
TCGA-B0-4843-01A-01R-1277-07	320	1	0.03531271
TCGA-B0-5695-01A-11R-1541-07	1420	0	0.240761877
TCGA-B0-5083-01A-02R-1420-07	1045	1	0.151705678
TCGA-B0-5117-01A-01R-1420-07	535	0	0
TCGA-BP-4325-01A-02R-1289-07	2964	0	0.494143873
TCGA-CW-5580-01A-01R-1672-07	1964	1	0.029064194
TCGA-BP-5000-01A-01R-1334-07	563	0	0.344344794
TCGA-BP-4999-01A-01R-1334-07	1266	0	0.069313193
TCGA-B8-A54H-01A-11R-A33J-07	256	0	0.46620362
TCGA-A3-A8OW-01A-11R-A37O-07	323	0	0.427299255
TCGA-B0-4701-01A-01R-1277-07	238	1	0.167611467
TCGA-BP-4758-01A-01R-1289-07	2208	0	0.474629436
TCGA-BP-4355-01A-01R-1289-07	953	1	0.078653876
TCGA-BP-4161-01A-02R-1325-07	2746	0	0.303465326
TCGA-B8-4143-01A-01R-1188-07	709	1	0.388014082
TCGA-B8-5162-01A-01R-1420-07	22	0	0.295862441
TCGA-B0-4847-01A-01R-1277-07	793	1	0.443057633
TCGA-CZ-5982-01A-11R-1672-07	2042	0	0.122474116
TCGA-BP-4995-01A-01R-1334-07	1371	0	0.302873912
TCGA-CZ-5989-01A-11R-1672-07	1599	0	0.061284543
TCGA-CZ-5985-01A-11R-1672-07	1629	0	0.116975103
TCGA-CZ-4865-01A-02R-1503-07	166	1	0.227996906
TCGA-A3-3359-01A-01R-0864-07	2504	0	0.205826714
TCGA-BP-4789-01A-01R-1305-07	1489	0	0.128141819
TCGA-CJ-6031-01A-11R-1672-07	1906	0	0.257422183
TCGA-AK-3454-01A-02R-1277-07	874	0	0.281837624
TCGA-B0-4852-01A-01R-1503-07	1121	1	0.167032921
TCGA-B0-5119-01A-02R-1420-07	59	0	0.439466866
TCGA-CJ-5684-01A-11R-1541-07	2231	0	0.365751512
TCGA-BP-4338-01A-01R-1289-07	2859	0	0.091403842
TCGA-B0-5085-01A-01R-1334-07	770	1	0.165581896
TCGA-BP-4776-01A-01R-1289-07	411	0	0.242731254
TCGA-BP-5008-01A-01R-1334-07	1071	0	0.204872043
TCGA-CJ-4900-01A-01R-1334-07	1714	1	0.362463
TCGA-BP-4986-01A-01R-1334-07	785	0	0.081528845
TCGA-B0-5113-01A-01R-1420-07	359	0	0.156901878
TCGA-CJ-4908-01A-01R-1426-07	1531	0	0.242309541
TCGA-CZ-4866-01A-01R-1503-07	1768	0	0.059106035
TCGA-B8-4621-01A-01R-1503-07	431	0	0.065050685
TCGA-B0-4697-01A-01R-1277-07	578	1	0.36022413
TCGA-CZ-4859-01A-02R-1426-07	1787	0	0.173456386
TCGA-B0-5690-01A-11R-1541-07	2408	0	0.054328169
TCGA-BP-4992-01A-01R-1334-07	501	0	0.306975343
TCGA-B0-5705-01A-11R-1541-07	3668	0	0.304177211
TCGA-B0-4691-01A-01R-1277-07	139	1	0.340421203
TCGA-BP-4994-01A-01R-1334-07	1308	0	0.209424597
TCGA-B0-4703-01A-01R-1277-07	182	1	0.225056422
TCGA-A3-3380-01A-01R-0864-07	567	0	0.130879293
TCGA-CJ-4907-01A-01R-1426-07	1499	0	0.113763414
TCGA-CZ-5460-01A-01R-1503-07	1430	0	0.288418282
TCGA-B8-4622-01A-02R-1277-07	181	0	0.082317861
TCGA-A3-3317-01A-02R-1325-07	1491	0	0.126851249
TCGA-A3-3367-01A-02R-1420-07	2270	0	0.070081729
TCGA-B8-A54K-01A-11R-A33J-07	469	0	0.07911574
TCGA-BP-5196-01A-01R-1426-07	1018	0	0.434724652
TCGA-B0-4688-01A-01R-1277-07	101	1	0.039047529
TCGA-B8-A54D-01A-21R-A266-07	830	0	0.57190971
TCGA-B0-5702-01A-11R-1541-07	1605	0	0.297133223
TCGA-CJ-4638-01A-02R-1325-07	431	1	0.30943545
TCGA-DV-5573-01A-01R-1541-07	1130	0	0.604289841
TCGA-CJ-5672-01A-11R-1541-07	1972	1	0.447013692
TCGA-CJ-5677-01A-11R-1541-07	782	1	0.09366575
TCGA-A3-3351-01A-02R-1325-07	910	0	0.382045137
TCGA-BP-4975-01A-01R-1334-07	1433	0	0.08775728
TCGA-CW-5585-01A-01R-1541-07	2609	0	0.105848398
TCGA-B2-4098-01A-02R-1325-07	51	1	0.044394762
TCGA-BP-4346-01A-01R-1289-07	1493	1	0.610426085
TCGA-B0-4839-01A-01R-1305-07	1639	1	0.182565681
TCGA-CJ-5678-01A-11R-1541-07	574	1	0.285827573
TCGA-AK-3429-01A-02R-1325-07	2017	0	0.444997227
TCGA-A3-3322-01A-02R-1325-07	1478	0	0.045129659
TCGA-CW-6088-01A-11R-1672-07	3222	0	0.100205706
TCGA-BP-4769-01A-01R-1289-07	1876	0	0.032959816
TCGA-BP-4760-01A-02R-1420-07	2361	0	0.029861479
TCGA-CW-5581-01A-02R-1541-07	2799	0	0.175161761
TCGA-AK-3427-01A-01R-0864-07	2566	0	0.020899471
TCGA-AK-3445-01A-02R-1277-07	1280	0	0.197113718
TCGA-BP-4763-01A-01R-1289-07	1270	1	0.188543265
TCGA-BP-5004-01A-01R-1334-07	1126	0	0.026232569
TCGA-B2-4101-01A-02R-1277-07	188	0	0.217576325
TCGA-A3-3320-01A-02R-1325-07	1508	0	0.152584404
TCGA-BP-4349-01A-01R-1289-07	372	0	0.228339671
TCGA-AK-3461-01A-02R-1277-07	853	0	0.184850689
TCGA-A3-3383-01A-02R-1325-07	861	0	0.235692509
TCGA-BP-4159-01A-02R-1289-07	2601	1	0.082686526
TCGA-A3-3385-01A-02R-1420-07	1993	0	0.05146665
TCGA-CZ-5469-01A-01R-1503-07	946	1	0.159292701
TCGA-BP-4970-01A-01R-1334-07	433	0	0.273238995
TCGA-BP-4330-01A-01R-1289-07	1888	0	0.36604704
TCGA-BP-4962-01A-01R-1334-07	1785	0	0.333654742
TCGA-CJ-4889-01A-01R-1305-07	1946	0	0.173844549
TCGA-A3-3313-01A-02R-1325-07	735	1	0.042280289
TCGA-CJ-4899-01A-01R-1334-07	1528	0	0.134749386
TCGA-BP-4174-01A-02R-1289-07	1879	0	0.193918565
TCGA-CJ-5682-01A-11R-1541-07	1883	0	0.208260829
TCGA-GK-A6C7-01A-11R-A33J-07	61	0	0.165094515
TCGA-BP-4771-01A-01R-1289-07	162	1	0.59997137
TCGA-BP-4803-01A-01R-1305-07	204	0	0.164844932
TCGA-CJ-4881-01A-01R-1305-07	2014	0	0.166411961
TCGA-CZ-5455-01A-01R-1503-07	561	1	0.447274076
TCGA-CJ-4897-01A-03R-1426-07	1808	0	0.216082021
TCGA-B0-5107-01A-01R-1420-07	927	1	0.526073162
TCGA-BP-4759-01A-01R-1289-07	2372	0	0.228690931
TCGA-CJ-5671-01A-11R-1541-07	1943	0	0.144588761
TCGA-B0-4836-01A-01R-1305-07	1238	1	0.207793652
TCGA-CZ-4864-01A-01R-1503-07	1315	1	0.417031441
TCGA-AK-3436-01A-02R-1325-07	2044	0	0.230078753
TCGA-B8-A7U6-01A-12R-A37O-07	495	0	0.159487501
TCGA-B2-5636-01A-02R-1541-07	265	0	0.029394012
TCGA-A3-3382-01A-02R-1325-07	574	0	0.248242973
TCGA-CZ-5464-01A-01R-1503-07	1492	0	0.190987489
TCGA-CJ-4634-01A-02R-1325-07	1820	0	0.114682531
TCGA-BP-4347-01A-01R-1289-07	1367	0	0.20301907
TCGA-BP-5186-01A-01R-1426-07	693	0	0.215234013
TCGA-CZ-4856-01A-02R-1426-07	18	0	0.27368488
TCGA-B0-4824-01A-01R-1277-07	1657	1	0.395849814
TCGA-A3-3376-01A-02R-1420-07	1696	1	0.071259017
TCGA-CJ-4635-01A-02R-1305-07	1416	0	0.464211458
TCGA-BP-5183-01A-01R-1426-07	1291	0	0.400749075
TCGA-A3-A8OV-01A-11R-A37O-07	340	0	0.078530534
TCGA-B8-5163-01A-01R-1420-07	4	0	0.220127724
TCGA-CZ-5461-01A-01R-1503-07	330	1	0.080551058
TCGA-B0-5701-01A-11R-1541-07	1732	0	0.220524728
TCGA-B2-5639-01A-01R-1541-07	417	0	0.072734452
TCGA-DV-5567-01A-01R-1541-07	910	0	0.120455682
TCGA-B0-5110-01A-01R-1420-07	1092	0	0.14357927
TCGA-BP-5181-01A-01R-1426-07	1495	0	0.15541933
TCGA-AK-3431-01A-02R-1277-07	1853	0	0.117247149
TCGA-B0-4811-01A-01R-1503-07	1417	1	0.082358888
TCGA-A3-3352-01A-01R-0864-07	561	1	0.045831442
TCGA-A3-A6NJ-01A-12R-A33J-07	468	0	0.402664116
TCGA-BP-5184-01A-01R-1426-07	1133	0	0.249131144
TCGA-BP-4797-01A-01R-1305-07	1107	0	0.205249951
TCGA-B8-5159-01A-01R-1420-07	240	0	0.460684006
TCGA-B8-5553-01A-01R-1541-07	435	0	0.242015523
TCGA-BP-4761-01A-01R-1289-07	182	0	0.295115182
TCGA-B0-4816-01A-01R-1503-07	1371	1	0.097522958
TCGA-CZ-4863-01A-01R-1503-07	1691	0	0.564543548
TCGA-CJ-4894-01A-01R-1305-07	841	1	0.528723078
TCGA-CW-5588-01A-01R-1541-07	2017	0	0.108111423
TCGA-A3-3325-01A-01R-0864-07	1170	1	0.046590434
TCGA-CJ-4871-01A-01R-1305-07	2423	0	0.18922049
TCGA-A3-3319-01A-02R-1325-07	1130	0	0.076376212
TCGA-MW-A4EC-01A-11R-A266-07	498	0	0.133879818
TCGA-CJ-6028-01A-11R-1672-07	1625	1	0.334500401
TCGA-BP-4804-01A-02R-1305-07	1459	0	0.322877806
TCGA-CJ-4912-01A-01R-1426-07	1657	0	0.128658284
TCGA-CJ-4873-01A-01R-1305-07	1776	0	0.207726474
TCGA-A3-3358-01A-01R-1541-07	1307	0	0.22694097
TCGA-A3-3335-01A-01R-0864-07	1886	0	0.079788571
TCGA-CJ-4640-01A-02R-1325-07	1998	0	0.332549071
TCGA-BP-4762-01A-02R-1289-07	1343	1	0.150041096
TCGA-B0-5094-01A-01R-1420-07	333	1	0.157016168
TCGA-CZ-5467-01A-01R-1503-07	73	1	0.127921288
TCGA-A3-3363-01A-01R-0864-07	319	0	0.074990672
TCGA-CZ-5468-01A-01R-1503-07	59	1	0.198960946
TCGA-CZ-5466-01A-01R-1503-07	685	0	0.192937545
TCGA-B0-5080-01A-01R-1503-07	342	1	0.272121856
TCGA-CZ-4861-01A-01R-1305-07	446	1	0.108151198
TCGA-B0-4819-01A-01R-1277-07	183	1	0.397539081
TCGA-B0-4710-01A-01R-1503-07	96	0	0.260025519
TCGA-A3-3331-01A-02R-1325-07	1257	0	0.151758048
TCGA-BP-5174-01A-01R-1426-07	2257	0	0.276917039
TCGA-B0-5694-01A-11R-1541-07	480	1	0.058338925
TCGA-B0-5116-01A-02R-1420-07	657	0	0.199519722
TCGA-CZ-5986-01A-11R-1672-07	373	0	0.050071371
TCGA-B0-4828-01A-01R-1277-07	307	1	0.225828524
TCGA-B8-4151-01A-01R-1188-07	280	0	0.10024112
TCGA-EU-5905-01A-11R-1672-07	119	0	0.092810762
TCGA-CJ-4903-01A-01R-1426-07	1560	0	0.253083872
TCGA-B0-5698-01A-11R-1672-07	2583	0	0.166786154
TCGA-B0-4815-01A-01R-1503-07	1588	1	0.412371441
TCGA-BP-5169-01A-01R-1426-07	193	0	0.129116334
TCGA-B0-4700-01A-02R-1541-07	1980	1	0.334298454
TCGA-AK-3433-01A-02R-1277-07	2192	0	0.108136539
TCGA-CJ-4875-01A-01R-1305-07	2353	0	0.681949839
TCGA-B0-5115-01A-01R-1420-07	797	0	0.076456663
TCGA-CJ-4878-01A-01R-1305-07	2186	0	0.028625729
TCGA-B8-5552-01B-11R-1672-07	392	0	0.132736974
TCGA-CJ-6027-01A-11R-1672-07	1855	0	0.371087312
TCGA-BP-4756-01A-01R-1289-07	374	0	0.234661658
TCGA-B0-5081-01A-01R-1334-07	362	1	0.244791206
TCGA-CW-5589-01A-01R-1541-07	2378	0	0.083065789
TCGA-B8-A54J-01A-11R-A33J-07	528	0	0.358522747
TCGA-BP-4987-01A-01R-1334-07	1124	0	0.34099887
TCGA-B2-5641-01A-01R-1541-07	324	0	0.43060821
TCGA-B0-4833-01A-01R-1305-07	2386	1	0.416348191
TCGA-AS-3777-01A-01R-0864-07	1238	0	0.075091933
TCGA-CJ-4874-01A-01R-1305-07	2283	0	0.427173965
TCGA-CJ-4887-01A-01R-1305-07	932	1	0.424844331
TCGA-B8-5164-01A-01R-1420-07	23	0	0.538925088
TCGA-BP-4974-01A-01R-1334-07	211	1	0.148293026
TCGA-BP-4768-01A-01R-1289-07	400	0	0.24869068
TCGA-AK-3428-01A-02R-1277-07	2223	0	0.102574501
TCGA-B8-A54F-01A-11R-A266-07	519	0	0.061678983
TCGA-BP-5187-01A-01R-1426-07	406	0	0.230831561
TCGA-B0-5713-01A-11R-1672-07	1865	0	0.228794338
TCGA-CJ-5676-01A-11R-1541-07	2575	0	0.21338727
TCGA-DV-5565-01A-01R-1541-07	1329	0	0.143505042
TCGA-CJ-5681-01A-11R-1541-07	552	1	0.027919673
TCGA-B0-4696-01A-01R-1277-07	866	1	0
TCGA-B0-5109-01A-02R-1420-07	587	1	0.37744461
TCGA-B8-A8YJ-01A-13R-A39I-07	431	0	0.096865766
TCGA-B0-4707-01A-01R-1277-07	600	1	0.454897554
TCGA-CW-5591-01A-01R-1541-07	2271	0	0.083478902
TCGA-BP-4158-01A-02R-1289-07	3377	0	0.134573737
TCGA-BP-5001-01A-01R-1334-07	1177	0	0.332956815
TCGA-BP-4770-01A-01R-1503-07	329	1	0.175607059
TCGA-BP-4332-01A-01R-1289-07	1133	0	0.181206631
TCGA-B4-5832-01A-11R-1672-07	155	0	0.00481232
TCGA-B0-4698-01A-01R-1503-07	42	1	0.487382033
TCGA-BP-4982-01A-01R-1334-07	1014	0	0.139044979
TCGA-BP-4775-01A-01R-1289-07	1843	0	0.094834248
TCGA-CW-5587-01A-01R-1541-07	2226	0	0.46339476
TCGA-BP-5201-01A-01R-1426-07	951	0	0.406206036
TCGA-CW-5590-01A-01R-1541-07	1075	1	0.165582697
TCGA-A3-3370-01A-02R-1420-07	2274	0	0.454559931
TCGA-BP-4166-01A-02R-1289-07	13	0	0.141572496
TCGA-B0-4810-01A-01R-1503-07	478	1	0.341262484
TCGA-B0-4718-01A-01R-1277-07	616	0	0.278335293
TCGA-B0-5099-01A-01R-1420-07	485	1	0.082560263
TCGA-B4-5834-01A-11R-1672-07	38	0	0.137646318
TCGA-BP-4169-01A-02R-1289-07	701	1	0.04782975
TCGA-BP-4777-01A-01R-1289-07	1731	0	0.442138503
TCGA-B0-4848-01A-01R-1277-07	883	1	0.272423407
TCGA-BP-4354-01A-02R-1289-07	1034	1	0.075502192
TCGA-CJ-4642-01B-01R-1305-07	1628	0	0.092567765
TCGA-BP-5178-01A-01R-1426-07	1912	1	0.105368835
TCGA-BP-4790-01A-01R-1305-07	1111	1	0.249061769
TCGA-B0-5399-01A-01R-1503-07	652	0	0.114189091
TCGA-CJ-4641-01A-02R-1325-07	1661	1	0.305552823
TCGA-BP-5195-01A-02R-1426-07	749	0	0.127176715
TCGA-CW-6093-01A-11R-1672-07	3146	0	0.120016516
TCGA-MM-A84U-01A-11R-A37O-07	700	0	0.124257444
TCGA-CJ-4637-01A-02R-1325-07	2227	1	0.498664337
TCGA-CJ-4636-01A-02R-1325-07	1924	0	0.361511281
TCGA-AK-3455-01A-01R-0864-07	683	1	0.605916121
TCGA-A3-A6NN-01A-12R-A33J-07	3	0	0.099078254
TCGA-AK-3426-01A-02R-1325-07	885	1	0.48694652
TCGA-B4-5377-01A-01R-1503-07	365	0	0.285411812
TCGA-B0-4849-01A-01R-1277-07	69	1	0.15601736
TCGA-BP-5168-01A-01R-1420-07	1463	1	0.219821654
TCGA-CJ-4890-01A-01R-1305-07	2085	0	0.235277428
TCGA-B0-5084-01A-01R-1334-07	222	1	0.191195575
TCGA-EU-5906-01A-11R-1672-07	206	0	0.069054751
TCGA-BP-4327-01A-01R-1289-07	109	1	0.264426664
TCGA-BP-5182-01A-01R-1426-07	1165	0	0.167383522
TCGA-DV-5575-01A-01R-1541-07	1006	0	0.286565162
TCGA-B0-5703-01A-11R-1541-07	1203	0	0.501839778
TCGA-BP-4176-01A-02R-1289-07	1955	0	0.086625468
TCGA-B0-5692-01A-11R-1541-07	1487	0	0.56658443
TCGA-CJ-4885-01A-01R-1305-07	2125	0	0.212911565
TCGA-BP-5175-01A-01R-1426-07	932	0	0.284930685
TCGA-DV-5569-01A-01R-1541-07	355	0	0.215740288
TCGA-BP-5189-01A-02R-1426-07	822	1	0.09179379
TCGA-AK-3443-01A-02R-1325-07	1423	0	0.006564011
TCGA-G6-A8L6-01A-11R-A37O-07	313	1	0.157499569
TCGA-B4-5838-01A-11R-1672-07	166	0	0.172634842
TCGA-BP-4342-01A-01R-1289-07	2256	1	0.110634039
TCGA-BP-4983-01A-01R-1334-07	1413	0	0.409794847
TCGA-BP-4163-01A-02R-1325-07	2839	0	0.104201284
TCGA-B0-5710-01A-11R-1672-07	1459	0	0.102034747
TCGA-CJ-4884-01A-01R-1305-07	1759	0	0.205803492
TCGA-CZ-5459-01A-01R-1503-07	1515	0	0.273370703
TCGA-B0-5096-01A-01R-1420-07	68	1	0.000541266
TCGA-B0-4837-01A-01R-1305-07	1378	1	0.096125084
TCGA-BP-4993-01A-02R-1420-07	177	0	0.369554906
TCGA-DV-5568-01A-01R-1541-07	370	0	0.331081434
TCGA-B0-4694-01A-01R-1277-07	106	1	0.266766619
TCGA-BP-4334-01A-01R-1289-07	645	1	0.029189969
TCGA-B0-4823-01A-02R-1420-07	454	1	0.325678749
TCGA-DV-5576-01A-01R-1541-07	727	1	0.038177668
TCGA-MM-A563-01A-11R-A266-07	591	0	0.162246446
TCGA-BP-5192-01A-01R-1426-07	714	0	0.181358894
TCGA-CJ-4868-01A-01R-1305-07	646	1	0.256594261
TCGA-A3-A8OU-01A-11R-A37O-07	0	0	0.147407565
TCGA-AK-3456-01A-02R-1325-07	1143	0	0.035625889
TCGA-B8-4146-01B-11R-1672-07	511	0	0.101789588
TCGA-CZ-4854-01A-01R-1305-07	1404	1	0.140349516
